# Supplementary material for: Bacteria Single-Cell and Photosensitizer Interaction Revealed by Quantitative Phase Imaging
Source: Int J Mol Sci. 2021 May 11;22(10):5068. doi: 10.3390/ijms22105068 (PMC8151141; doi:10.3390/ijms22105068)
Supplement: Supplementary file 1 [file ijms-22-05068-s001.zip]

Archive with 1 entries (1 files):
- ijms-1193566-supplementary.pdf
